# Supplementary material for: Ferroptosis regulator NOS2 is closely associated with the prognosis and cell malignant behaviors of hepatoblastoma: a bioinformatic and in vitro study
Source: Front Oncol. 2023 Sep 19;13:1228199. doi: 10.3389/fonc.2023.1228199 (PMC10546316; doi:10.3389/fonc.2023.1228199)
Supplement: Supplementary Table 6 — Detailed mutation information of six pivotal genes in hepatoblastoma. [file Table_6.xlsx]

## Sheet: Sheet1
Sample ID	Project	Type	Mutation Count	TMB	NQO1	SLC1A4	NOS2	NFE2L2	KEAP1	BACH1	Mutation Type
HP-LMU-KAP253	Golumbia U	Hepatoblastoma	19	0.633	0	0	0	1	0	0	Missense
HP-ES-LMU-KAP175	Golumbia U	Hepatoblastoma	10	0.333	0	0	0	0	0	0	NA
HP-ES-LMU-KAP227	Golumbia U	Hepatoblastoma	57	1.9	0	0	0	0	0	0	NA
HP-ES-LMU-KAP734	Golumbia U	Hepatoblastoma	1	0.0333	0	0	0	0	0	0	NA
HP-ES-LMU-KAP744	Golumbia U	Hepatoblastoma	0	0	0	0	0	0	0	0	NA
HP-LMU-KAP528	Golumbia U	Hepatoblastoma	9	0.3	0	0	0	0	0	0	NA
HP-LMU-KAP577	Golumbia U	Hepatoblastoma	0	0	0	0	0	0	0	0	NA
HP-LMU-KAP612	Golumbia U	Hepatoblastoma	1	0.0333	0	0	0	0	0	0	NA
HP-LMU-KAP629	Golumbia U	Hepatoblastoma	5	0.166	0	0	0	0	0	0	NA
HP-LMU-KAP667	Golumbia U	Hepatoblastoma	6	0.2	0	0	0	0	0	0	NA
HP-LMU-KAP678	Golumbia U	Hepatoblastoma	0	0	0	0	0	0	0	0	NA
HP-LMU-KAP690	Golumbia U	Hepatoblastoma	0	0	0	0	0	0	0	0	NA
HP-LMU-KAP794	Golumbia U	Hepatoblastoma	0	0	0	0	0	0	0	0	NA
HP-LMU-KAP802	Golumbia U	Hepatoblastoma	24	0.8	0	0	0	0	0	0	NA
HP-LMU-KAP804	Golumbia U	Hepatoblastoma	0	0	0	0	0	0	0	0	NA
HP-LMU-KAP843	Golumbia U	Hepatoblastoma	1	0.0333	0	0	0	0	0	0	NA
	n=16/103
